# Supplementary material for: Soil Fungistasis against Fusarium Graminearum under Different tillage Systems
Source: Plants (Basel). 2023 Feb 20;12(4):966. doi: 10.3390/plants12040966 (PMC9961288; doi:10.3390/plants12040966)
Supplement: Supplementary file 1 [file plants-12-00966-s001.zip]

Archive with 1 entries (1 files):
- plants-2166794-supplementary.xlsx
