# Supplementary material for: Soil Fungistasis against Fusarium Graminearum under Different tillage Systems
Source: Plants (Basel). 2023 Feb 20;12(4):966. doi: 10.3390/plants12040966 (PMC9961288; doi:10.3390/plants12040966)
Supplement: Supplementary file 1 [file plants-12-00966-s001.zip › plants-2166794-supplementary.xlsx]

## Sheet: Table S1
	Table S1. Soil CFU counts of total bacteria, Fusarium spp. and F. graminearum in different tillage systems at reneval of plant vegetation and after harvesting in 2016 and 2017
Soil sampling time	Tillage treatment	Total cfu g -1 x 103						Fusarium cfu g -1 x 103						Fusarium graminearum cfu g -1 x 103
		I	II	III	IV	Mean	Sd	I	II	III	IV	Mean	Sd	I	II	III	IV	Mean	Sd
Renewal of plant vegetation 19 May 2016	Conventional tillage (ploughing 22–24 cm)	44.67	34	52.33	44	43.75	7.51859	6.67	2.67	4.67	6.67	5.17	1.91485	0.7	0	0.3	0.3	0.325	0.287228
	Reduced tillage (harrowing 8–10 cm)	45.67	49.67	50.67	55	50.2525	3.83196	4	2.33	2.33	4	3.165	0.964175	0.3	0.3	0	0	0.15	0.173205
	No-tillage (direct drilling)	33.33	55.67	60.33	56	51.3325	12.188	3.33	4.67	4	5	4.25	0.741125	0	0.7	0.3	0.3	0.325	0.287228
After harvesting 27 July 2016	Conventional tillage (ploughing 22–24 cm)	48	45.3	52	65.7	52.75	9.06146	0	0.7	0.3	0	0.25	0.331662	0	0.7	0	0	0.175	0.35
	Reduced tillage (harrowing 8–10 cm)	39	25.3	46.3	77	46.9	21.8734	0	0	0.3	0	0.075	0.15	0	0	0	0	0	0
	No-tillage (direct drilling)	76.7	75	58.7	43.7	63.525	15.5088	0	0	0.3	0	0.075	0.15	0	0	0	0	0	0
Soil sampling time	Tillage treatment	Total cfu g -1 x 103						Fusarium cfu g -1 x 103						Fusarium graminearum cfu g -1 x 103
		I	II	III	IV	Mean	Sd	I	II	III	IV	Mean	Sd	I	II	III	IV	Mean	Sd
Renewal of plant vegetation 21 April 2017	Conventional tillage (ploughing 22–24 cm)	67	18.66	28.33	54	41.9975	22.3653	0	1	0.33	0.66	0.4975	0.429913	0	0.3	0	0.3	0.15	0.173205
	Reduced tillage (harrowing 8–10 cm)	27.33	33.33	42	33	33.915	6.05279	0	0.33	0	0	0.0825	0.165	0	0	0	0	0	0
	No-tillage (direct drilling)	26.66	37.33	18.33	38.33	30.1625	9.4931	0	1	0	1	0.5	0.57735	0	0	0	0	0	0
After harvesting 29 August 2017	Conventional tillage (ploughing 22–24 cm)	15	28	14	41	24.5	12.7148	0	0	0	0	0	0	0	0	0	0	0	0
	Reduced tillage (harrowing 8–10 cm)	20	32	16	21	22.25	6.84957	0	0	0	0	0	0	0	0	0	0	0	0
	No-tillage (direct drilling)	13	13	23	40.3	22.325	12.8772	0	0	0	0	0	0	0	0	0	0	0	0
